# Supplementary material for: Single cell analyses reveal the PD-1 blockade response-related immune features in hepatocellular carcinoma
Source: Theranostics. 2024 Jun 1;14(9):3526–47. doi: 10.7150/thno.95971 (PMC11209711; doi:10.7150/thno.95971)
Supplement: Supplementary file 2 — Supplementary tables. [file thnov14p3526s2.xlsx]

## Sheet: table captions
Table S1	Clinicopathological characteristics of patients in this research
Table S2	macrophage_degs
Table S3	DCs_degs
Table S4	integrated_CD8+T_degs
Table S5	integrated_CD4+T_degs
Table S6	bulkRNA-seq data source
Table S7	CD8 celltype geneset
Table S8	CD4 celltype geneset
Table S9	TSTR_geneset
TableS10_	T cell genesets
TableS11	celltype in patients

## Sheet: TableS1_Patient information
TableS1.Clinicopathological characteristics of patients in this research
cohort	source	patient	Sex	Age	Virus infection	Liver Cirrhosis	AFP(ng/ml)	cancer type	tissue(tumor,Normal,Boder)			treatment type	IHC/IF	data type	Drug	Therapy cycle
Discovery Cohort	CRA002308	H01	unknown	69	unknown	NO	5.1	Hepatocellular Carcinoma	YES	YES	NO	Un-treatment	NO	scRNA	/	/
	CRA002308	H02	unknown	67	unknown	YES	11.5	Hepatocellular Carcinoma	YES	YES	NO	Un-treatment	NO	scRNA	/	/
	CRA002308	H03	unknown	45	unknown	NO	2.8	Hepatocellular Carcinoma	YES	YES	NO	Un-treatment	NO	scRNA	/	/
	CRA002308	H04	unknown	60	unknown	YES	5021	Hepatocellular Carcinoma	YES	YES	NO	Un-treatment	NO	scRNA	/	/
	CRA002308	H05	unknown	59	unknown	NO	3.1	Hepatocellular Carcinoma	YES	YES	NO	Un-treatment	NO	scRNA	/	/
	CRA002308	H06	unknown	36	unknown	YES	>60500	Hepatocellular Carcinoma	YES	YES	NO	Un-treatment	NO	scRNA	/	/
	CRA002308	H07	unknown	58	unknown	NO	>60500	Hepatocellular Carcinoma	YES	YES	NO	Un-treatment	NO	scRNA	/	/
	GSE149614	HCC01	Male	66	HBV	unknown	unknown	Hepatocellular Carcinoma	YES	NO	NO	Un-treatment	NO	scRNA	/	/
	GSE149614	HCC02	Male	65	HBV	unknown	unknown	Hepatocellular Carcinoma	YES	NO	NO	Un-treatment	NO	scRNA	/	/
	GSE149614	HCC03	Male	66	HCV	unknown	unknown	Hepatocellular Carcinoma	YES	YES	NO	Un-treatment	NO	scRNA	/	/
	GSE149614	HCC04	Male	60	HCV	unknown	unknown	Hepatocellular Carcinoma	YES	YES	NO	Un-treatment	NO	scRNA	/	/
	GSE149614	HCC05	Male	65	None	unknown	unknown	Hepatocellular Carcinoma	YES	YES	NO	Un-treatment	NO	scRNA	/	/
	GSE149614	HCC06	Female	64	HBV	unknown	unknown	Hepatocellular Carcinoma	YES	YES	NO	Un-treatment	NO	scRNA	/	/
	GSE149614	HCC07	Male	48	None	unknown	unknown	Hepatocellular Carcinoma	YES	YES	NO	Un-treatment	NO	scRNA	/	/
	GSE149614	HCC08	Male	64	None	unknown	unknown	Hepatocellular Carcinoma	YES	YES	NO	Un-treatment	NO	scRNA	/	/
	GSE149614	HCC09	Male	48	HBV	unknown	unknown	Hepatocellular Carcinoma	YES	YES	NO	Un-treatment	NO	scRNA	/	/
	GSE149614	HCC10	Male	53	HBV	unknown	unknown	Hepatocellular Carcinoma	YES	YES	NO	Un-treatment	NO	scRNA	/	/
	GSE156625	P1	Male	unknown	HBV	unknown	unknown	Hepatocellular Carcinoma	YES	YES	NO	Un-treatment	NO	scRNA	/	/
	GSE156625	P2	Female	unknown	HBV	unknown	unknown	Hepatocellular Carcinoma	YES	YES	NO	Un-treatment	NO	scRNA	/	/
	GSE156625	P3	Male	unknown	HBV	unknown	unknown	Hepatocellular Carcinoma	YES	YES	NO	Un-treatment	NO	scRNA	/	/
	GSE156625	P4	Male	unknown	HBV	unknown	unknown	Hepatocellular Carcinoma	YES	YES	NO	Un-treatment	NO	scRNA	/	/
	GSE156625	P5	Male	unknown	None	unknown	unknown	Hepatocellular Carcinoma	YES	YES	NO	Un-treatment	NO	scRNA	/	/
	GSE156625	P6	Female	unknown	None	unknown	unknown	Hepatocellular Carcinoma	YES	YES	NO	Un-treatment	NO	scRNA	/	/
	GSE156625	P7	Male	unknown	HBV	unknown	unknown	Hepatocellular Carcinoma	YES	YES	NO	Un-treatment	NO	scRNA	/	/
	GSE156625	P8	Female	unknown	None	unknown	unknown	Hepatocellular Carcinoma	YES	YES	NO	Un-treatment	NO	scRNA	/	/
	GSE156625	P9	Male	unknown	HBV	unknown	unknown	Hepatocellular Carcinoma	YES	YES	NO	Un-treatment	NO	scRNA	/	/
	GSE156625	P10	Male	unknown	HBV	unknown	unknown	Hepatocellular Carcinoma	YES	YES	NO	Un-treatment	NO	scRNA	/	/
	GSE156625	P11	Male	unknown	HBV	unknown	unknown	Hepatocellular Carcinoma	YES	YES	NO	Un-treatment	NO	scRNA	/	/
	GSE156625	P13	Male	unknown	None	unknown	unknown	Hepatocellular Carcinoma	YES	YES	NO	Un-treatment	NO	scRNA	/	/
	GSE156625	P14	Male	unknown	HBV	unknown	unknown	Hepatocellular Carcinoma	YES	YES	NO	Un-treatment	NO	scRNA	/	/
	GSE156625	P15	Male	unknown	None	unknown	unknown	Hepatocellular Carcinoma	YES	YES	NO	Un-treatment	NO	scRNA	/	/
	skrx2fz79n	P1	Male	53	HBV	unknown	unknown	Hepatocellular Carcinoma	YES	YES	NO	Non-response	NO	scRNA	unknown	unknown
	skrx2fz79n	P2	Female	49	HBV	unknown	unknown	Hepatocellular Carcinoma	YES	YES	NO	Non-response	NO	scRNA	unknown	unknown
	skrx2fz79n	P3	Male	46	HBV	unknown	unknown	Hepatocellular Carcinoma	YES	YES	NO	Non-response	NO	scRNA	unknown	unknown
	skrx2fz79n	P4	Female	70	HBV	unknown	unknown	Hepatocellular Carcinoma	YES	YES	NO	Non-response	NO	scRNA	unknown	unknown
	skrx2fz79n	P5	Male	68	HBV	unknown	unknown	Hepatocellular Carcinoma	YES	YES	NO	Non-response	NO	scRNA	unknown	unknown
	skrx2fz79n	P6	Male	48	HBV	unknown	unknown	Hepatocellular Carcinoma	YES	YES	NO	Non-response	NO	scRNA	unknown	unknown
	skrx2fz79n	P8	Male	65	HBV	unknown	unknown	Hepatocellular Carcinoma	NO	NO	YES	Non-response	NO	ST	unknown	unknown
	skrx2fz79n	P9	Male	41	HBV	unknown	unknown	Hepatocellular Carcinoma	NO	NO	YES	response	NO	ST	unknown	unknown
	skrx2fz79n	P11	Female	51	None	unknown	unknown	Hepatocellular Carcinoma	NO	NO	YES	Non-response	NO	ST	unknown	unknown
	in house	P1	Male	52	HBV	NO	35993	Hepatocellular Carcinoma	YES	YES	YES	response	IHC	scRNA+ST	pembrolizumab	three cycles
	in house	P3	Male	54	None	NO	10.4	Hepatocellular Carcinoma	YES	YES	YES	response	IHC	scRNA	pembrolizumab	three cycles
	in house	P4	Male	69	HBV	NO	1.9	Hepatocellular Carcinoma	YES	YES	YES	Non-response	IHC/IF	scRNA	pembrolizumab	three cycles
	in house	P5	Male	60	HBV	YES	1160	Hepatocellular Carcinoma	YES	YES	YES	response	IHC	scRNA	pembrolizumab	three cycles
	in house	P6	Male	77	None	NO	464	Hepatocellular Carcinoma	YES	YES	YES	response	IHC/IF	scRNA+ST	pembrolizumab	three cycles
	in house	P7	Male	44	HBV	NO	67.6	Hepatocellular Carcinoma	YES	YES	YES	response	IHC	scRNA	pembrolizumab	three cycles
	in house	P8	Male	72	HBV	YES	11769	Hepatocellular Carcinoma	YES	YES	YES	response	IHC/IF	scRNA+ST	pembrolizumab	three cycles
cohort	source	patient/sample	Sex	Age	Virus infection	Liver Cirrhosis	AFP(ng/ml)	Histopathology	tissue(tumor,Normal,Boder)			treatment type	IHC/IF	data type	Drug	Therapy cycle
Validation Cohort	GSE206325	15	Male	41	HBV	unknown	unknown	Hepatocellular Carcinoma	YES	YES	NO	Non-response	NO	scRNA	Nivolumab	2-4 times
	GSE206325	57	Male	61	HCV+NASH	unknown	unknown	Hepatocellular Carcinoma	YES	YES	NO	Non-response	NO	scRNA	Nivolumab	2-4 times
	GSE206325	63	Male	63	HCV+NASH	unknown	unknown	Hepatocellular Carcinoma	YES	YES	NO	response	NO	scRNA	Nivolumab	2-4 times
	GSE206325	71	Male	29	HBV	unknown	unknown	Hepatocellular Carcinoma	YES	YES	NO	Non-response	NO	scRNA	Nivolumab	2-4 times
	GSE206325	98	Female	56	HBV	unknown	unknown	Hepatocellular Carcinoma	YES	YES	NO	Non-response	NO	scRNA	Nivolumab	2-4 times
	GSE206325	104	Male	35	HBV	unknown	unknown	Hepatocellular Carcinoma	YES	YES	NO	Non-response	NO	scRNA	Nivolumab	2-4 times
	GSE206325	106	Female	66	HCV	unknown	unknown	Hepatocellular Carcinoma	YES	YES	NO	response	NO	scRNA	Nivolumab	2-4 times
	GSE206325	121	Male	38	HBV	unknown	unknown	Hepatocellular Carcinoma	YES	YES	NO	Non-response	NO	scRNA	Nivolumab	2-4 times
	GSE206325	124	Male	65	HCV	unknown	unknown	Hepatocellular Carcinoma	YES	YES	NO	Non-response	NO	scRNA	Cemiplimab	two cycles
	GSE206325	1001	Male	65	HCV	unknown	unknown	Hepatocellular Carcinoma	YES	YES	NO	Non-response	NO	scRNA	Cemiplimab	two cycles
	GSE206325	1003	Male	45	HBV	unknown	unknown	Hepatocellular Carcinoma	YES	YES	NO	Non-response	NO	scRNA	Cemiplimab	two cycles
	GSE206325	1004	Female	76	NASH	unknown	unknown	Hepatocellular Carcinoma	YES	YES	NO	Non-response	NO	scRNA	Cemiplimab	two cycles
	GSE206325	1005	Female	77	None	unknown	unknown	Hepatocellular Carcinoma	YES	YES	NO	Non-response	NO	scRNA	Cemiplimab	two cycles
	GSE206325	1006	Male	47	ASH	unknown	unknown	Hepatocellular Carcinoma	YES	YES	NO	response	NO	scRNA	Cemiplimab	two cycles
	GSE206325	1012	Male	49	HBV	unknown	unknown	Hepatocellular Carcinoma	YES	YES	NO	Non-response	NO	scRNA	Cemiplimab	two cycles
	GSE206325	1014	Male	82	HBV	unknown	unknown	Hepatocellular Carcinoma	YES	YES	NO	response	NO	scRNA	Cemiplimab	two cycles
	GSE206325	1017	Male	71	HBV	unknown	unknown	Hepatocellular Carcinoma	YES	YES	NO	response	NO	scRNA	Cemiplimab	two cycles
	GSE206325	1021	Male	68	HCV	unknown	unknown	Hepatocellular Carcinoma	YES	YES	NO	Non-response	NO	scRNA	Cemiplimab	two cycles
	GSE206325	1023	Male	63	ASH	unknown	unknown	Hepatocellular Carcinoma	YES	YES	NO	response	NO	scRNA	Cemiplimab	two cycles
	GSE206325	1024	Male	45	HBV	unknown	unknown	Hepatocellular Carcinoma	YES	YES	NO	Non-response	NO	scRNA	Cemiplimab	two cycles
	GSE206325	1025	Male	67	HCV	unknown	unknown	Hepatocellular Carcinoma	YES	YES	NO	Non-response	NO	scRNA	Cemiplimab	two cycles
	GSE206325	1030	Male	66	HBV	unknown	unknown	Hepatocellular Carcinoma	YES	YES	NO	Non-response	NO	scRNA	Cemiplimab	two cycles
	GSE206325	1031	Male	73	None	unknown	unknown	Hepatocellular Carcinoma	YES	YES	NO	Non-response	NO	scRNA	Cemiplimab	two cycles
	GSE206325	1029	Male	68	HBV	unknown	unknown	Hepatocellular Carcinoma	YES	YES	NO	Non-response	NO	scRNA	Cemiplimab	two cycles
	GSE206325	1032	Male	55	HBV	unknown	unknown	Hepatocellular Carcinoma	YES	YES	NO	Non-response	NO	scRNA	Cemiplimab	two cycles
	GSE206325	1037	Male	68	HCV	unknown	unknown	Hepatocellular Carcinoma	YES	YES	NO	response	NO	scRNA	Cemiplimab	two cycles
	GSE206325	1039	Male	70	NASH	unknown	unknown	Hepatocellular Carcinoma	YES	YES	NO	Non-response	NO	scRNA	Cemiplimab	two cycles
	GSE206325	1040	Male	77	HCV	unknown	unknown	Hepatocellular Carcinoma	YES	YES	NO	Non-response	NO	scRNA	Cemiplimab	two cycles
	GSE206325	1041	Male	73	NASH	unknown	unknown	Hepatocellular Carcinoma	YES	YES	NO	response	NO	scRNA	Cemiplimab	two cycles
	GSE235057	HCC01	Male	68	None	YES	4.62	Hepatocellular Carcinoma	YES	YES	NO	Un-treatment	NO	scRNA	/	/
	GSE235057	HCC02	Male	36	HBV	NO	73.7	Hepatocellular Carcinoma	YES	YES	NO	Un-treatment	NO	scRNA	/	/
	GSE235057	HCC03	Female	58	HBV	NO	13415.1	Hepatocellular Carcinoma	YES	YES	NO	Un-treatment	NO	scRNA	/	/
	GSE235057	HCC04	Male	53	HBV	NO	21.5	Hepatocellular Carcinoma	YES	YES	NO	Un-treatment	NO	scRNA	/	/
	GSE235057	HCC05	Male	57	HBV	NO	220.18	Hepatocellular Carcinoma	YES	YES	NO	Un-treatment	NO	scRNA	/	/
	GSE235057	HCC06	Male	57	HBV	NO	3.85	Hepatocellular Carcinoma	YES	YES	NO	Un-treatment	NO	scRNA	/	/
	GSE235057	HCC07	Female	55	HBV	NO	36201.5	Hepatocellular Carcinoma	YES	YES	NO	Un-treatment	NO	scRNA	/	/
	GSE235057	HCC08	Male	52	HBV	YES	2.3	Hepatocellular Carcinoma	YES	YES	NO	Un-treatment	NO	scRNA	/	/
	GSE235057	HCC09	Male	73	None	NO	2.82	Hepatocellular Carcinoma	YES	YES	NO	Un-treatment	NO	scRNA	/	/
	GSE235057	HCC10	Male	37	HBV	NO	354.85	Hepatocellular Carcinoma	YES	YES	NO	Un-treatment	NO	scRNA	/	/
	GSE189903	GSM5709315	unknown	unknown	unknown	unknown	unknown	Hepatocellular Carcinoma	NO	NO	YES	Un-treatment	NO	scRNA	/	/
	GSE189903	GSM5709316	unknown	unknown	unknown	unknown	unknown	Hepatocellular Carcinoma	NO	YES	NO	Un-treatment	NO	scRNA	/	/
	GSE189903	GSM5709317	unknown	unknown	unknown	unknown	unknown	Hepatocellular Carcinoma	YES	NO	NO	Un-treatment	NO	scRNA	/	/
	GSE189903	GSM5709318	unknown	unknown	unknown	unknown	unknown	Hepatocellular Carcinoma	YES	NO	NO	Un-treatment	NO	scRNA	/	/
	GSE189903	GSM5709319	unknown	unknown	unknown	unknown	unknown	Hepatocellular Carcinoma	YES	NO	NO	Un-treatment	NO	scRNA	/	/
	GSE189903	GSM5709320	unknown	unknown	unknown	unknown	unknown	Hepatocellular Carcinoma	NO	NO	YES	Un-treatment	NO	scRNA	/	/
	GSE189903	GSM5709321	unknown	unknown	unknown	unknown	unknown	Hepatocellular Carcinoma	NO	YES	NO	Un-treatment	NO	scRNA	/	/
	GSE189903	GSM5709322	unknown	unknown	unknown	unknown	unknown	Hepatocellular Carcinoma	YES	NO	NO	Un-treatment	NO	scRNA	/	/
	GSE189903	GSM5709323	unknown	unknown	unknown	unknown	unknown	Hepatocellular Carcinoma	NO	NO	YES	Un-treatment	NO	scRNA	/	/
	GSE189903	GSM5709324	unknown	unknown	unknown	unknown	unknown	Hepatocellular Carcinoma	NO	YES	NO	Un-treatment	NO	scRNA	/	/
	GSE189903	GSM5709325	unknown	unknown	unknown	unknown	unknown	Hepatocellular Carcinoma	YES	NO	NO	Un-treatment	NO	scRNA	/	/
	GSE189903	GSM5709326	unknown	unknown	unknown	unknown	unknown	Hepatocellular Carcinoma	YES	NO	NO	Un-treatment	NO	scRNA	/	/
	GSE189903	GSM5709327	unknown	unknown	unknown	unknown	unknown	Hepatocellular Carcinoma	YES	NO	NO	Un-treatment	NO	scRNA	/	/
	GSE189903	GSM5709328	unknown	unknown	unknown	unknown	unknown	Hepatocellular Carcinoma	NO	NO	YES	Un-treatment	NO	scRNA	/	/
	GSE189903	GSM5709329	unknown	unknown	unknown	unknown	unknown	Hepatocellular Carcinoma	NO	YES	NO	Un-treatment	NO	scRNA	/	/
	GSE189903	GSM5709330	unknown	unknown	unknown	unknown	unknown	Hepatocellular Carcinoma	YES	NO	NO	Un-treatment	NO	scRNA	/	/
	GSE189903	GSM5709331	unknown	unknown	unknown	unknown	unknown	Hepatocellular Carcinoma	YES	NO	NO	Un-treatment	NO	scRNA	/	/
	GSE189903	GSM5709332	unknown	unknown	unknown	unknown	unknown	Hepatocellular Carcinoma	YES	NO	NO	Un-treatment	NO	scRNA	/	/
	GSE189903	GSM5709336	unknown	unknown	unknown	unknown	unknown	Hepatocellular Carcinoma	YES	NO	NO	Un-treatment	NO	scRNA	/	/
	GSE189903	GSM5709337	unknown	unknown	unknown	unknown	unknown	Hepatocellular Carcinoma	YES	NO	NO	Un-treatment	NO	scRNA	/	/
	in house	P9	Male	58	HBV	YES	83	Hepatocellular Carcinoma	YES	NO	NO	Non-response	IHC/IF	NO	pembrolizumab	three cycles
	in house	P10	Male	68	HBV	NO	661.2	Hepatocellular Carcinoma	YES	NO	NO	Non-response	IHC/IF	NO	pembrolizumab	three cycles
	in house	P11	Female	57	None	NO	6.26	Hepatocellular Carcinoma	YES	NO	NO	Non-response	IHC/IF	NO	pembrolizumab	three cycles
	in house	P12	Male	41	HBV	NO	3.16	Hepatocellular Carcinoma	YES	NO	NO	Non-response	IHC/IF	NO	pembrolizumab	three cycles
	in house	P13	Male	29	None	NO	1321	Hepatocellular Carcinoma	YES	NO	NO	Non-response	IHC/IF	NO	pembrolizumab	three cycles
	in house	P14	Male	74	None	NO	16.7	Hepatocellular Carcinoma	YES	NO	NO	response	IHC/IF	NO	pembrolizumab	three cycles
	in house	P15	Male	51	None	NO	3.8	Hepatocellular Carcinoma	YES	NO	NO	response	IHC/IF	NO	pembrolizumab	three cycles
	in house	P16	Male	52	HBV	YES	7.8	Hepatocellular Carcinoma	YES	NO	NO	response	IHC/IF	NO	pembrolizumab	three cycles

## Sheet: TableS2_macrophage_DEG
p_val	avg_log2FC	pct.1	pct.2	p_val_adj	cluster	gene	celltype
0	2.40714	0.989	0.586	0	0	APOE	TREM2+ Macro
0	2.04685	0.891	0.264	0	0	GPNMB	TREM2+ Macro
0	1.93584	0.989	0.524	0	0	TREM2	TREM2+ Macro
0	1.93123	0.99	0.647	0	0	CTSD	TREM2+ Macro
0	1.929	0.524	0.079	0	0	CCL18	TREM2+ Macro
0	1.75199	0.803	0.221	0	0	ACP5	TREM2+ Macro
0	1.67144	0.969	0.517	0	0	LGMN	TREM2+ Macro
0	1.65875	0.965	0.562	0	0	HLA-DQB1	TREM2+ Macro
0	1.58295	0.921	0.397	0	0	CD14	TREM2+ Macro
0	1.55961	0.999	0.812	0	0	PSAP	TREM2+ Macro
0	1.51179	0.9	0.421	0	0	LGALS3	TREM2+ Macro
0	1.50941	0.958	0.422	0	0	PLD3	TREM2+ Macro
0	1.49465	0.811	0.258	0	0	PLTP	TREM2+ Macro
0	1.48061	0.975	0.56	0	0	GRN	TREM2+ Macro
0	1.47299	0.894	0.3	0	0	A2M	TREM2+ Macro
0	1.43569	0.966	0.467	0	0	LIPA	TREM2+ Macro
0	1.40857	0.91	0.291	0	0	TMEM176B	TREM2+ Macro
0	1.40588	0.562	0.084	0	0	APOC1	TREM2+ Macro
0	1.40526	0.662	0.164	0	0	RNASE1	TREM2+ Macro
1.30172e-283	1.57184	0.353	0.057	3.70795e-279	0	FABP4	TREM2+ Macro
0	3.14583	0.753	0.167	0	1	CCL5	TCR+ Macro
0	2.88904	0.615	0.107	0	1	NKG7	TCR+ Macro
0	2.82855	0.77	0.154	0	1	CD69	TCR+ Macro
0	2.77032	0.829	0.289	0	1	IL32	TCR+ Macro
0	2.71761	0.769	0.191	0	1	IFITM1	TCR+ Macro
0	2.46407	0.594	0.067	0	1	CST7	TCR+ Macro
0	2.33018	0.682	0.134	0	1	FYN	TCR+ Macro
0	2.2866	0.622	0.063	0	1	CD3E	TCR+ Macro
0	2.22366	0.705	0.127	0	1	PTPRCAP	TCR+ Macro
0	2.09329	0.738	0.307	0	1	DUSP2	TCR+ Macro
0	2.07081	0.885	0.541	0	1	BTG1	TCR+ Macro
0	2.03542	0.5	0.051	0	1	GZMA	TCR+ Macro
0	1.97394	0.526	0.047	0	1	CD3D	TCR+ Macro
0	1.94209	0.386	0.03	0	1	GZMK	TCR+ Macro
0	1.85143	0.532	0.058	0	1	SKAP1	TCR+ Macro
0	1.84625	0.485	0.062	0	1	CD7	TCR+ Macro
2.62449e-225	3.25917	0.348	0.081	7.47585e-221	1	S100A8	TCR+ Macro
3.12733e-217	2.60077	0.43	0.137	8.90819e-213	1	G0S2	TCR+ Macro
1.06016e-200	2.25733	0.767	0.632	3.01987e-196	1	IFITM2	TCR+ Macro
9.01852e-74	2.10015	0.458	0.312	2.56892e-69	1	S100A9	TCR+ Macro
0	2.32417	0.916	0.703	0	2	NEAT1	SLC8A1+ Macro
0	2.26736	0.819	0.481	0	2	SLC8A1	SLC8A1+ Macro
4.16916e-201	1.70984	0.707	0.463	1.18758e-196	2	ETV6	SLC8A1+ Macro
1.25254e-172	1.80738	0.648	0.393	3.56786e-168	2	PLXDC2	SLC8A1+ Macro
8.25167e-164	1.57208	0.918	0.835	2.35049e-159	2	MT-ATP8	SLC8A1+ Macro
8.58202e-158	1.72285	0.676	0.499	2.44459e-153	2	DPYD	SLC8A1+ Macro
5.67292e-156	2.14776	0.652	0.456	1.61593e-151	2	LRMDA	SLC8A1+ Macro
5.40417e-134	1.63899	0.609	0.414	1.53938e-129	2	UBE2E2	SLC8A1+ Macro
2.53445e-132	1.66961	0.598	0.387	7.21939e-128	2	MCTP1	SLC8A1+ Macro
9.41551e-130	1.57301	0.623	0.432	2.68201e-125	2	ZSWIM6	SLC8A1+ Macro
1.4254e-111	1.59898	0.567	0.393	4.06025e-107	2	ATG7	SLC8A1+ Macro
9.10286e-102	1.5698	0.42	0.209	2.59295e-97	2	LINC00278	SLC8A1+ Macro
3.69594e-94	1.5713	0.544	0.366	1.05279e-89	2	RASGEF1B	SLC8A1+ Macro
6.0225e-92	1.64794	0.536	0.368	1.71551e-87	2	DOCK4	SLC8A1+ Macro
3.97644e-80	1.80214	0.479	0.292	1.13269e-75	2	BAG3	SLC8A1+ Macro
4.26299e-78	1.60114	0.549	0.425	1.21431e-73	2	FMNL2	SLC8A1+ Macro
1.14508e-62	1.86199	0.442	0.286	3.26176e-58	2	SERPINB9	SLC8A1+ Macro
1.45468e-42	1.54121	0.419	0.322	4.14367e-38	2	FHIT	SLC8A1+ Macro
5.52465e-41	1.55784	0.374	0.267	1.5737e-36	2	FMN1	SLC8A1+ Macro
6.8603e-33	1.61155	0.468	0.422	1.95416e-28	2	KCNMA1	SLC8A1+ Macro
3.29924e-157	2.12232	0.682	0.398	9.39788e-153	3	APOA2	APOA1+ Macro
8.22638e-147	1.90896	0.655	0.367	2.34328e-142	3	APOC3	APOA1+ Macro
1.14953e-137	1.82763	0.655	0.372	3.27444e-133	3	APOA1	APOA1+ Macro
7.1272e-110	1.7789	0.66	0.445	2.03018e-105	3	ALB	APOA1+ Macro
9.53479e-107	1.62428	0.555	0.305	2.71599e-102	3	RBP4	APOA1+ Macro
2.48715e-103	1.61367	0.548	0.305	7.08464e-99	3	TTR	APOA1+ Macro
2.74156e-103	1.54202	0.561	0.327	7.80932e-99	3	APOC2	APOA1+ Macro
3.34254e-102	1.28486	0.758	0.618	9.52123e-98	3	SERPINA1	APOA1+ Macro
7.06707e-89	1.81761	0.511	0.275	2.01306e-84	3	RNASE1	APOA1+ Macro
7.19026e-89	1.57622	0.545	0.329	2.04815e-84	3	HP	APOA1+ Macro
1.35915e-73	1.42804	0.442	0.24	3.87153e-69	3	APOB	APOA1+ Macro
3.58115e-72	1.30334	0.475	0.275	1.02009e-67	3	TF	APOA1+ Macro
2.06267e-71	1.36343	0.429	0.232	5.87551e-67	3	ALDOB	APOA1+ Macro
3.91899e-66	1.3525	0.447	0.262	1.11632e-61	3	VTN	APOA1+ Macro
4.83048e-63	1.27594	0.384	0.201	1.37596e-58	3	HPD	APOA1+ Macro
3.75141e-61	1.30336	0.406	0.231	1.06859e-56	3	APOH	APOA1+ Macro
6.45459e-52	1.15774	0.37	0.208	1.83859e-47	3	FGA	APOA1+ Macro
3.59509e-50	1.09637	0.372	0.211	1.02406e-45	3	FGB	APOA1+ Macro
5.54827e-45	1.11655	0.326	0.182	1.58042e-40	3	FABP1	APOA1+ Macro
1.25098e-40	1.13603	0.404	0.271	3.56341e-36	3	C3	APOA1+ Macro
0	4.47728	0.927	0.09	0	4	MARCO	MARCO+ Macro
0	3.68232	0.762	0.11	0	4	IFI27	MARCO+ Macro
0	2.65429	0.781	0.16	0	4	CETP	MARCO+ Macro
0	2.53977	0.955	0.272	0	4	CD5L	MARCO+ Macro
0	2.4531	0.783	0.202	0	4	CFP	MARCO+ Macro
0	2.17804	0.616	0.022	0	4	ITLN1	MARCO+ Macro
0	1.94157	0.769	0.152	0	4	PLAC8	MARCO+ Macro
0	1.88153	0.999	0.985	0	4	FTL	MARCO+ Macro
0	1.87514	0.769	0.236	0	4	CXCL12	MARCO+ Macro
0	1.87223	0.558	0.016	0	4	TIMD4	MARCO+ Macro
0	1.67278	0.458	0.042	0	4	LYVE1	MARCO+ Macro
0	1.50155	0.514	0.017	0	4	NDST3	MARCO+ Macro
3.37193e-301	1.50635	0.985	0.833	9.60494e-297	4	CST3	MARCO+ Macro
2.05201e-298	1.8721	0.888	0.505	5.84516e-294	4	HMOX1	MARCO+ Macro
2.51752e-253	1.32432	0.943	0.568	7.17116e-249	4	MS4A7	MARCO+ Macro
7.34625e-215	1.43721	0.717	0.338	2.09258e-210	4	SDC3	MARCO+ Macro
1.25166e-201	1.35121	0.655	0.281	3.56534e-197	4	C1orf54	MARCO+ Macro
1.95212e-198	1.79568	0.745	0.422	5.56061e-194	4	CFD	MARCO+ Macro
1.67899e-168	2.06093	0.633	0.299	4.7826e-164	4	EXT1	MARCO+ Macro
5.73666e-167	1.32426	0.815	0.488	1.63409e-162	4	MT2A	MARCO+ Macro
0	4.42391	0.983	0.059	0	5	GZMB	IL3RA+ Macro
0	3.66404	0.995	0.225	0	5	IRF7	IL3RA+ Macro
0	3.58119	0.945	0.042	0	5	PLD4	IL3RA+ Macro
0	3.37348	0.923	0.056	0	5	IRF4	IL3RA+ Macro
0	3.33263	0.959	0.24	0	5	GPR183	IL3RA+ Macro
0	3.31181	0.952	0.145	0	5	DUSP5	IL3RA+ Macro
0	3.30683	0.94	0.02	0	5	LILRA4	IL3RA+ Macro
0	3.21467	0.981	0.048	0	5	IL3RA	IL3RA+ Macro
0	3.02932	0.95	0.089	0	5	ITM2C	IL3RA+ Macro
0	3.00298	0.955	0.282	0	5	PPP1R14B	IL3RA+ Macro
0	2.82498	0.88	0.04	0	5	CLIC3	IL3RA+ Macro
0	2.79933	0.971	0.234	0	5	CCDC50	IL3RA+ Macro
0	2.71561	0.967	0.244	0	5	APP	IL3RA+ Macro
0	2.71308	0.909	0.065	0	5	C12orf75	IL3RA+ Macro
0	2.70673	0.952	0.165	0	5	SLC15A4	IL3RA+ Macro
8.58949e-303	2.57188	0.983	0.323	2.44672e-298	5	TCF4	IL3RA+ Macro
1.1474e-294	2.93647	0.993	0.394	3.26836e-290	5	IRF8	IL3RA+ Macro
2.56827e-279	2.73874	0.885	0.213	7.31571e-275	5	NR4A3	IL3RA+ Macro
1.2548e-257	2.61263	0.974	0.483	3.5743e-253	5	SEC61B	IL3RA+ Macro
1.32569e-218	4.01159	0.409	0.043	3.77622e-214	5	PTGDS	IL3RA+ Macro

## Sheet: TableS3_DCs_DEG
p_val	avg_log2FC	pct.1	pct.2	p_val_adj	cluster	gene	Diff	celltype
0	1.34242	0.979	0.739	0	0	TYROBP	0.24	cDC2_IL1B
1.63792e-274	1.41457	0.776	0.534	6.50845e-270	0	PLAUR	0.242	cDC2_IL1B
2.61733e-264	1.46924	0.838	0.674	1.04002e-259	0	TIMP1	0.164	cDC2_IL1B
3.367e-259	1.41836	0.438	0.118	1.33791e-254	0	HBEGF	0.32	cDC2_IL1B
8.7856e-259	1.81841	0.499	0.168	3.49105e-254	0	GPX1	0.331	cDC2_IL1B
1.16113e-236	1.89504	0.593	0.283	4.61387e-232	0	IL1B	0.31	cDC2_IL1B
5.6773e-234	1.84366	0.624	0.341	2.25593e-229	0	IER3	0.283	cDC2_IL1B
4.93639e-214	1.33907	0.51	0.175	1.96153e-209	0	GNB2L1	0.335	cDC2_IL1B
2.17625e-186	2.20913	0.498	0.216	8.64756e-182	0	CXCL8	0.282	cDC2_IL1B
1.64524e-170	1.67765	0.474	0.2	6.53753e-166	0	G0S2	0.274	cDC2_IL1B
6.65166e-157	1.41402	0.723	0.519	2.6431e-152	0	AREG	0.204	cDC2_IL1B
1.51951e-147	1.85452	0.291	0.078	6.03792e-143	0	CXCL2	0.213	cDC2_IL1B
7.01114e-144	1.54864	0.742	0.599	2.78595e-139	0	MT2A	0.143	cDC2_IL1B
1.1862e-141	1.42919	0.305	0.091	4.7135e-137	0	EREG	0.214	cDC2_IL1B
1.05731e-129	1.4758	0.414	0.19	4.20133e-125	0	C1QC	0.224	cDC2_IL1B
2.8325e-111	1.53799	0.171	0.028	1.12552e-106	0	CCL3L3	0.143	cDC2_IL1B
5.39922e-108	1.67581	0.175	0.032	2.14543e-103	0	CXCL3	0.143	cDC2_IL1B
3.56934e-101	1.87649	0.453	0.279	1.41831e-96	0	CCL3	0.174	cDC2_IL1B
4.83892e-98	1.414	0.562	0.459	1.9228e-93	0	PLIN2	0.103	cDC2_IL1B
6.11747e-19	1.30733	0.426	0.419	2.43084e-14	0	CCL4	0.007	cDC2_IL1B
0	2.06236	0.917	0.313	0	1	DPYD	0.604	cDC2_DPYD
0	1.9652	0.989	0.468	0	1	SLC8A1	0.521	cDC2_DPYD
0	1.91738	0.88	0.225	0	1	LRMDA	0.655	cDC2_DPYD
0	1.87026	0.919	0.364	0	1	AFF3	0.555	cDC2_DPYD
0	1.81695	0.94	0.361	0	1	SSH2	0.579	cDC2_DPYD
0	1.78032	0.923	0.301	0	1	MAML3	0.622	cDC2_DPYD
0	1.76092	0.96	0.359	0	1	CHST11	0.601	cDC2_DPYD
0	1.69092	0.934	0.433	0	1	PLXDC2	0.501	cDC2_DPYD
0	1.64562	0.764	0.16	0	1	FMN1	0.604	cDC2_DPYD
0	1.63031	0.943	0.635	0	1	FKBP5	0.308	cDC2_DPYD
0	1.56361	0.931	0.525	0	1	AOAH	0.406	cDC2_DPYD
0	1.55128	0.976	0.501	0	1	FOXN3	0.475	cDC2_DPYD
0	1.49871	0.799	0.214	0	1	RTN1	0.585	cDC2_DPYD
0	1.47569	0.845	0.183	0	1	XYLT1	0.662	cDC2_DPYD
0	1.45833	0.976	0.494	0	1	ELMO1	0.482	cDC2_DPYD
0	1.4232	0.924	0.345	0	1	MCTP1	0.579	cDC2_DPYD
0	1.4149	0.909	0.38	0	1	SIPA1L1	0.529	cDC2_DPYD
0	1.41206	0.925	0.429	0	1	TBXAS1	0.496	cDC2_DPYD
0	1.40689	0.948	0.374	0	1	UTRN	0.574	cDC2_DPYD
0	1.39412	0.987	0.698	0	1	CELF2	0.289	cDC2_DPYD
0	2.28942	0.879	0.142	0	2	CLEC9A	0.737	cDC1_IDO1
0	2.17652	0.917	0.395	0	2	C1orf54	0.522	cDC1_IDO1
0	2.16341	0.858	0.279	0	2	DNASE1L3	0.579	cDC1_IDO1
0	2.13216	0.966	0.853	0	2	SNX3	0.113	cDC1_IDO1
0	2.04904	0.887	0.416	0	2	CPNE3	0.471	cDC1_IDO1
0	1.32578	0.609	0.132	0	2	RAB7B	0.477	cDC1_IDO1
0	1.30711	0.519	0.081	0	2	XCR1	0.438	cDC1_IDO1
0	1.27338	0.649	0.132	0	2	CADM1	0.517	cDC1_IDO1
3.34994e-298	1.14012	0.315	0.024	1.33113e-293	2	KIAA0226L	0.291	cDC1_IDO1
1.88616e-285	1.41226	0.934	0.828	7.49484e-281	2	CPVL	0.106	cDC1_IDO1
2.14132e-264	1.35908	0.365	0.049	8.50875e-260	2	TACSTD2	0.316	cDC1_IDO1
6.61165e-264	1.18555	0.854	0.348	2.6272e-259	2	IDO1	0.506	cDC1_IDO1
6.70582e-239	1.57605	0.826	0.573	2.66463e-234	2	IRF8	0.253	cDC1_IDO1
1.82358e-217	1.31804	0.544	0.175	7.24617e-213	2	CCND1	0.369	cDC1_IDO1
6.95889e-141	1.22259	0.693	0.469	2.76518e-136	2	MPEG1	0.224	cDC1_IDO1
1.12962e-140	1.14306	0.611	0.337	4.48864e-136	2	BATF3	0.274	cDC1_IDO1
3.59508e-132	1.11424	0.739	0.49	1.42854e-127	2	RGCC	0.249	cDC1_IDO1
6.79961e-127	1.10851	0.834	0.682	2.70189e-122	2	ID2	0.152	cDC1_IDO1
4.01709e-74	1.29038	0.395	0.193	1.59623e-69	2	S100B	0.202	cDC1_IDO1
1.42799e-67	1.0511	0.294	0.109	5.67426e-63	2	RP11-1143G9.4	0.185	cDC1_IDO1
0	3.11028	0.976	0.161	0	3	CLNK	0.815	cDC1_CLNK
0	3.02828	0.994	0.45	0	3	WDFY4	0.544	cDC1_CLNK
0	2.38399	0.806	0.069	0	3	AC099560.1	0.737	cDC1_CLNK
0	2.35786	0.573	0.04	0	3	SDK1	0.533	cDC1_CLNK
0	2.32091	0.964	0.148	0	3	RUBCNL	0.816	cDC1_CLNK
0	2.30785	0.956	0.163	0	3	CADM1	0.793	cDC1_CLNK
0	1.99286	0.898	0.119	0	3	TOX	0.779	cDC1_CLNK
0	1.99133	0.872	0.101	0	3	NCALD	0.771	cDC1_CLNK
0	1.90393	0.778	0.046	0	3	MIR924HG	0.732	cDC1_CLNK
1.97646e-300	2.92592	0.986	0.464	7.85368e-296	3	CCSER1	0.522	cDC1_CLNK
2.19724e-283	1.951	0.9	0.252	8.73097e-279	3	NEGR1	0.648	cDC1_CLNK
2.41194e-280	2.18476	0.976	0.355	9.58407e-276	3	AUTS2	0.621	cDC1_CLNK
1.04737e-269	2.08743	0.87	0.232	4.16184e-265	3	CCDC26	0.638	cDC1_CLNK
6.61064e-268	2.7197	0.988	0.562	2.6268e-263	3	HDAC9	0.426	cDC1_CLNK
5.38442e-266	2.08131	0.968	0.371	2.13955e-261	3	CAMK2D	0.597	cDC1_CLNK
2.74994e-255	1.73336	0.828	0.206	1.09272e-250	3	PLPP1	0.622	cDC1_CLNK
1.25505e-232	1.83139	0.98	0.576	4.98706e-228	3	ASAP1	0.404	cDC1_CLNK
1.81168e-221	1.9011	0.984	0.562	7.19888e-217	3	LPP	0.422	cDC1_CLNK
3.79871e-217	1.84994	0.958	0.537	1.50945e-212	3	FLT3	0.421	cDC1_CLNK
1.50238e-214	1.73455	0.968	0.506	5.96987e-210	3	RABGAP1L	0.462	cDC1_CLNK
0	3.99556	0.677	0.016	0	5	CCL19	0.661	cDC3_LAMP3
0	3.57148	0.905	0.111	0	5	CCR7	0.794	cDC3_LAMP3
0	3.22232	0.877	0.109	0	5	LAMP3	0.768	cDC3_LAMP3
0	2.59575	0.547	0.034	0	5	UBD	0.513	cDC3_LAMP3
8.55642e-242	3.12981	0.796	0.14	3.39998e-237	5	FSCN1	0.656	cDC3_LAMP3
1.6016e-202	2.18992	0.579	0.077	6.36413e-198	5	SLCO5A1	0.502	cDC3_LAMP3
9.11989e-198	2.22021	0.73	0.141	3.62388e-193	5	MGLL	0.589	cDC3_LAMP3
1.44065e-179	2.39936	0.663	0.117	5.72456e-175	5	IL7R	0.546	cDC3_LAMP3
2.81806e-169	3.44889	0.965	0.504	1.11978e-164	5	BIRC3	0.461	cDC3_LAMP3
4.9668e-148	2.71836	0.663	0.149	1.97361e-143	5	EBI3	0.514	cDC3_LAMP3
2.62801e-125	3.10516	0.881	0.454	1.04427e-120	5	MARCKSL1	0.427	cDC3_LAMP3
1.2511e-121	2.08618	0.765	0.28	4.97136e-117	5	RAB9A	0.485	cDC3_LAMP3
1.00381e-115	3.11896	0.961	0.786	3.98874e-111	5	TXN	0.175	cDC3_LAMP3
1.63098e-93	2.35367	0.484	0.116	6.48087e-89	5	SLC22A23	0.368	cDC3_LAMP3
2.90005e-91	2.29623	0.305	0.042	1.15237e-86	5	CCL22	0.263	cDC3_LAMP3
2.87482e-90	2.01412	0.779	0.407	1.14234e-85	5	NUB1	0.372	cDC3_LAMP3
6.00457e-84	2.07351	0.789	0.413	2.38598e-79	5	MARCKS	0.376	cDC3_LAMP3
2.73591e-82	2.12027	0.502	0.139	1.08714e-77	5	ARHGAP10	0.363	cDC3_LAMP3
1.44774e-76	2.12451	0.709	0.362	5.75272e-72	5	KIF2A	0.347	cDC3_LAMP3
1.18604e-38	2.0623	0.646	0.447	4.71283e-34	5	CERS6	0.199	cDC3_LAMP3
0	2.33267	0.907	0.059	0	6	LILRA4	0.848	pDC
0	1.93572	0.698	0.023	0	6	PLXNA4	0.675	pDC
1.28103e-203	3.70114	0.44	0.026	5.09029e-199	6	PTGDS	0.414	pDC
4.02982e-190	2.02643	0.764	0.1	1.60129e-185	6	AC023590.1	0.664	pDC
7.01673e-183	1.85411	0.676	0.079	2.78817e-178	6	FAM160A1	0.597	pDC
1.75869e-176	2.37237	0.918	0.19	6.98834e-172	6	IL3RA	0.728	pDC
1.51732e-169	2.07054	0.896	0.181	6.02923e-165	6	C12orf75	0.715	pDC
5.55387e-123	2.22144	0.879	0.248	2.20689e-118	6	PPP1R14A	0.631	pDC
3.09111e-113	1.83382	0.813	0.212	1.22828e-108	6	CARD11	0.601	pDC
6.20701e-111	2.14814	0.758	0.173	2.46642e-106	6	IRF4	0.585	pDC
6.33654e-105	2.29298	0.989	0.433	2.51789e-100	6	PLAC8	0.556	pDC
4.07352e-94	2.22759	0.929	0.391	1.61865e-89	6	TCF4	0.538	pDC
9.04723e-83	1.82898	0.835	0.331	3.59501e-78	6	CDYL	0.504	pDC
9.2089e-83	2.00013	0.802	0.283	3.65925e-78	6	GAB1	0.519	pDC
9.39495e-76	2.15383	0.863	0.419	3.73318e-71	6	SEL1L3	0.444	pDC
4.72108e-75	2.09258	0.841	0.402	1.87597e-70	6	INPP4A	0.439	pDC
1.98605e-70	1.83634	0.797	0.294	7.89177e-66	6	ZEB1	0.503	pDC
7.95334e-58	2.18003	0.78	0.317	3.16034e-53	6	LTB	0.463	pDC
7.17342e-45	2.39196	0.973	0.789	2.85043e-40	6	TXN	0.184	pDC
1.16992e-33	2.11144	0.319	0.079	4.6488e-29	6	GZMB	0.24	pDC

## Sheet: TableS4_integrated_CD8+T_DEG
p_val	avg_log2FC	pct.1	pct.2	p_val_adj	cluster	gene	diff	celltype
0	1.52561	0.458	0.179	0	0	ATP5E	0.279	C0_mixture
0	1.4081	0.432	0.175	0	0	GNB2L1	0.257	C0_mixture
0	1.29475	0.335	0.144	0	0	ATP5L	0.191	C0_mixture
0	1.28536	0.647	0.606	0	0	RPS17	0.041	C0_mixture
0	1.12729	0.78	0.783	0	0	RPL31	-0.003	C0_mixture
0	1.11166	0.241	0.114	0	0	ATP5G2	0.127	C0_mixture
0	1.10283	0.873	0.87	0	0	RPL13A	0.003	C0_mixture
0	1.09248	0.697	0.696	0	0	RPS20	0.001	C0_mixture
0	1.06527	0.313	0.166	0	0	RARRES3	0.147	C0_mixture
9.63637e-287	1.06813	0.241	0.12	3.82911e-282	0	SELK	0.121	C0_mixture
7.08188e-263	1.08811	0.185	0.084	2.81406e-258	0	FYB	0.101	C0_mixture
2.02867e-257	1.10944	0.194	0.091	8.06112e-253	0	TCEB2	0.103	C0_mixture
8.8759e-247	1.17422	0.156	0.065	3.52693e-242	0	RP11-138A9.2	0.091	C0_mixture
7.44705e-209	1.01919	0.138	0.058	2.95916e-204	0	RP11-347P5.1	0.08	C0_mixture
1.6581e-164	1.05584	0.135	0.064	6.58864e-160	0	LINC00152	0.071	C0_mixture
0	1.37629	0.477	0.211	0	1	NR4A1	0.266	C1_Tn
0	1.34036	0.374	0.191	0	1	ZFAND2A	0.183	C1_Tn
0	1.28091	0.355	0.13	0	1	EGR1	0.225	C1_Tn
0	1.27985	0.735	0.396	0	1	FOSB	0.339	C1_Tn
0	1.17239	0.52	0.289	0	1	GADD45B	0.231	C1_Tn
0	1.17106	0.838	0.599	0	1	DNAJA1	0.239	C1_Tn
0	1.16895	0.867	0.581	0	1	FOS	0.286	C1_Tn
0	1.13674	0.63	0.378	0	1	BTG2	0.252	C1_Tn
0	1.13045	0.899	0.638	0	1	DNAJB1	0.261	C1_Tn
0	1.12331	0.78	0.681	0	1	JUNB	0.099	C1_Tn
0	1.09853	0.343	0.128	0	1	LMNA	0.215	C1_Tn
0	1.0784	0.716	0.437	0	1	PPP1R15A	0.279	C1_Tn
0	1.04373	0.874	0.695	0	1	HSP90AB1	0.179	C1_Tn
0	1.04025	0.633	0.306	0	1	IL7R	0.327	C1_Tn
0	1.02777	0.729	0.52	0	1	ANXA1	0.209	C1_Tn
0	1.02623	0.774	0.621	0	1	JUN	0.153	C1_Tn
0	1.01988	0.296	0.147	0	1	DNAJB4	0.149	C1_Tn
0	1.00319	0.808	0.605	0	1	HSPA1A	0.203	C1_Tn
2.24904e-246	1.04052	0.378	0.249	8.9368e-242	1	KLF2	0.129	C1_Tn
7.44587e-209	1.1283	0.319	0.2	2.95869e-204	1	HSPA6	0.119	C1_Tn
0	1.78002	0.618	0.334	0	2	CCL4L2	0.284	C2_Tex_early
0	1.21459	0.357	0.169	0	2	PTPRCAP	0.188	C2_Tex_early
0	1.20103	0.449	0.115	0	2	TNFRSF9	0.334	C2_Tex_early
0	1.19253	0.515	0.249	0	2	LAG3	0.266	C2_Tex_early
0	1.14294	0.784	0.424	0	2	CD8A	0.36	C2_Tex_early
0	1.09906	0.38	0.176	0	2	CCL3L1	0.204	C2_Tex_early
0	1.0986	0.358	0.122	0	2	TNFSF9	0.236	C2_Tex_early
0	1.09491	0.676	0.309	0	2	CD27	0.367	C2_Tex_early
0	1.08202	0.491	0.179	0	2	PDCD1	0.312	C2_Tex_early
0	1.01451	0.602	0.258	0	2	FABP5	0.344	C2_Tex_early
5.44432e-293	1.00076	0.354	0.198	2.16335e-288	2	CRTAM	0.156	C2_Tex_early
0	1.986	0.831	0.291	0	3	THEMIS	0.54	C3_Tn_THEMIS
0	1.6451	0.925	0.462	0	3	PARP8	0.463	C3_Tn_THEMIS
0	1.60127	0.921	0.43	0	3	ARHGAP15	0.491	C3_Tn_THEMIS
0	1.56276	0.58	0.187	0	3	CDC14A	0.393	C3_Tn_THEMIS
0	1.54007	0.859	0.332	0	3	PITPNC1	0.527	C3_Tn_THEMIS
0	1.50471	0.401	0.057	0	3	ANK3	0.344	C3_Tn_THEMIS
0	1.46189	0.842	0.327	0	3	CHST11	0.515	C3_Tn_THEMIS
0	1.45255	0.578	0.147	0	3	LINC01619	0.431	C3_Tn_THEMIS
0	1.45107	0.897	0.452	0	3	SKAP1	0.445	C3_Tn_THEMIS
0	1.43437	0.489	0.172	0	3	PDE3B	0.317	C3_Tn_THEMIS
0	1.42138	0.754	0.262	0	3	SSH2	0.492	C3_Tn_THEMIS
0	1.40488	0.683	0.22	0	3	AOAH	0.463	C3_Tn_THEMIS
0	1.39246	0.71	0.248	0	3	RUNX1	0.462	C3_Tn_THEMIS
0	1.39151	0.519	0.115	0	3	MGAT5	0.404	C3_Tn_THEMIS
0	1.38886	0.704	0.217	0	3	CAMK4	0.487	C3_Tn_THEMIS
0	1.38567	0.783	0.314	0	3	INPP4B	0.469	C3_Tn_THEMIS
0	1.36948	0.714	0.246	0	3	ARHGAP26	0.468	C3_Tn_THEMIS
0	1.36275	0.552	0.162	0	3	NIBAN1	0.39	C3_Tn_THEMIS
0	1.33891	0.808	0.325	0	3	FOXN3	0.483	C3_Tn_THEMIS
0	1.33679	0.673	0.196	0	3	PCNX1	0.477	C3_Tn_THEMIS
0	2.25388	0.636	0.012	0	4	SLC4A10	0.624	C4_Tem_IL7R
0	2.13215	0.659	0.107	0	4	CEBPD	0.552	C4_Tem_IL7R
0	2.05753	0.316	0.036	0	4	CCL20	0.28	C4_Tem_IL7R
0	1.98574	0.424	0.039	0	4	AL136456.1	0.385	C4_Tem_IL7R
0	1.74804	0.94	0.346	0	4	KLRB1	0.594	C4_Tem_IL7R
0	1.74064	0.86	0.359	0	4	LTB	0.501	C4_Tem_IL7R
0	1.69991	0.944	0.341	0	4	IL7R	0.603	C4_Tem_IL7R
0	1.58051	0.577	0.098	0	4	NCR3	0.479	C4_Tem_IL7R
0	1.49352	0.42	0.018	0	4	IL4I1	0.402	C4_Tem_IL7R
0	1.44692	0.82	0.507	0	4	NFKBIA	0.313	C4_Tem_IL7R
0	1.44529	0.204	0.001	0	4	TRBV6-4	0.203	C4_Tem_IL7R
0	1.37146	0.503	0.111	0	4	PLCB1	0.392	C4_Tem_IL7R
0	1.31542	0.278	0.01	0	4	TRAV1-2	0.268	C4_Tem_IL7R
0	1.29413	0.494	0.081	0	4	ZBTB16	0.413	C4_Tem_IL7R
0	1.28174	0.598	0.185	0	4	PDE4D	0.413	C4_Tem_IL7R
0	1.17302	0.862	0.422	0	4	RORA	0.44	C4_Tem_IL7R
0	1.15814	0.477	0.17	0	4	BHLHE40	0.307	C4_Tem_IL7R
0	1.13525	0.488	0.088	0	4	AQP3	0.4	C4_Tem_IL7R
0	1.12927	0.471	0.059	0	4	CCR6	0.412	C4_Tem_IL7R
1.58026e-219	1.16089	0.387	0.164	6.27932e-215	4	EGR1	0.223	C4_Tem_IL7R
0	3.34392	0.867	0.157	0	5	STMN1	0.71	C5_Tprf_MKI67
0	2.77577	0.746	0.284	0	5	HIST1H4C	0.462	C5_Tprf_MKI67
0	2.70952	0.833	0.297	0	5	TUBB	0.536	C5_Tprf_MKI67
0	2.68573	0.903	0.421	0	5	TUBA1B	0.482	C5_Tprf_MKI67
0	2.47238	0.52	0.007	0	5	UBE2C	0.513	C5_Tprf_MKI67
0	2.41185	0.617	0.015	0	5	TYMS	0.602	C5_Tprf_MKI67
0	2.35768	0.902	0.457	0	5	HMGN2	0.445	C5_Tprf_MKI67
0	2.26248	0.61	0.017	0	5	PCLAF	0.593	C5_Tprf_MKI67
0	2.21874	0.903	0.45	0	5	HMGB2	0.453	C5_Tprf_MKI67
0	2.14161	0.565	0.021	0	5	MKI67	0.544	C5_Tprf_MKI67
0	1.96094	0.454	0.013	0	5	ASPM	0.441	C5_Tprf_MKI67
0	1.94031	0.502	0.017	0	5	TOP2A	0.485	C5_Tprf_MKI67
0	1.92618	0.484	0.104	0	5	HIST1H1E	0.38	C5_Tprf_MKI67
0	1.89852	0.493	0.028	0	5	CENPF	0.465	C5_Tprf_MKI67
0	1.86346	0.579	0.058	0	5	CKS1B	0.521	C5_Tprf_MKI67
0	1.80476	0.405	0.098	0	5	CXCL13	0.307	C5_Tprf_MKI67
0	1.79228	0.893	0.519	0	5	H2AFZ	0.374	C5_Tprf_MKI67
0	1.79217	0.571	0.054	0	5	NUSAP1	0.517	C5_Tprf_MKI67
0	1.72906	0.666	0.195	0	5	PTTG1	0.471	C5_Tprf_MKI67
0	1.68966	0.787	0.335	0	5	H2AFV	0.452	C5_Tprf_MKI67
0	2.2657	0.946	0.351	0	6	TOX	0.595	C6_Tex_TOX
0	2.00039	0.847	0.289	0	6	SFMBT2	0.558	C6_Tex_TOX
0	1.98107	0.595	0.139	0	6	UBASH3B	0.456	C6_Tex_TOX
0	1.96584	0.757	0.2	0	6	FUT8	0.557	C6_Tex_TOX
0	1.96549	0.728	0.147	0	6	DGKH	0.581	C6_Tex_TOX
0	1.93551	0.796	0.218	0	6	PAM	0.578	C6_Tex_TOX
0	1.93231	0.73	0.203	0	6	NCALD	0.527	C6_Tex_TOX
0	1.92711	0.623	0.164	0	6	PRKCA	0.459	C6_Tex_TOX
0	1.92263	0.694	0.153	0	6	GFOD1	0.541	C6_Tex_TOX
0	1.90088	0.955	0.483	0	6	CBLB	0.472	C6_Tex_TOX
0	1.88124	0.878	0.382	0	6	CHST11	0.496	C6_Tex_TOX
0	1.79497	0.683	0.196	0	6	GMDS	0.487	C6_Tex_TOX
0	1.76661	0.932	0.421	0	6	ATXN1	0.511	C6_Tex_TOX
0	1.75439	0.928	0.428	0	6	LYST	0.5	C6_Tex_TOX
0	1.74323	0.96	0.509	0	6	PRKCH	0.451	C6_Tex_TOX
0	1.73088	0.629	0.16	0	6	SNX9	0.469	C6_Tex_TOX
0	1.71007	0.437	0.089	0	6	KCNQ5	0.348	C6_Tex_TOX
0	1.70127	0.861	0.389	0	6	CEMIP2	0.472	C6_Tex_TOX
0	1.67273	0.447	0.087	0	6	GRAMD1B	0.36	C6_Tex_TOX
0	1.63388	0.668	0.23	0	6	RASA1	0.438	C6_Tex_TOX
0	2.7632	0.961	0.266	0	7	AOAH	0.695	C7_Teff_AOAH
0	2.38832	0.769	0.077	0	7	TRDC	0.692	C7_Teff_AOAH
0	2.11941	0.716	0.111	0	7	IKZF2	0.605	C7_Teff_AOAH
0	2.06093	0.966	0.392	0	7	PITPNC1	0.574	C7_Teff_AOAH
0	1.70211	0.861	0.253	0	7	NCOA1	0.608	C7_Teff_AOAH
0	1.63334	0.958	0.442	0	7	RABGAP1L	0.516	C7_Teff_AOAH
0	1.6098	0.523	0.042	0	7	NCAM1	0.481	C7_Teff_AOAH
0	1.52744	0.615	0.088	0	7	PDGFD	0.527	C7_Teff_AOAH
0	1.50871	0.685	0.116	0	7	APBA2	0.569	C7_Teff_AOAH
0	1.49316	0.519	0.084	0	7	ADAMTS17	0.435	C7_Teff_AOAH
0	1.47542	0.552	0.073	0	7	FCGR3A	0.479	C7_Teff_AOAH
0	1.46421	0.744	0.227	0	7	SMYD3	0.517	C7_Teff_AOAH
0	1.46141	0.418	0.028	0	7	AC093865.1	0.39	C7_Teff_AOAH
0	1.45738	0.657	0.158	0	7	AKT3	0.499	C7_Teff_AOAH
0	1.44667	0.904	0.474	0	7	CD247	0.43	C7_Teff_AOAH
0	1.42963	0.983	0.514	0	7	PRKCH	0.469	C7_Teff_AOAH
0	1.3945	0.578	0.061	0	7	KLRC3	0.517	C7_Teff_AOAH
0	1.38248	0.972	0.613	0	7	MBNL1	0.359	C7_Teff_AOAH
0	1.38063	0.323	0.008	0	7	CHSY3	0.315	C7_Teff_AOAH
0	1.36847	0.44	0.02	0	7	TRIO	0.42	C7_Teff_AOAH
0	3.1915	0.747	0.1	0	8	GNLY	0.647	C8_Tcyto_GNLY
0	2.81836	0.567	0.023	0	8	FGFBP2	0.544	C8_Tcyto_GNLY
0	2.2963	0.763	0.213	0	8	GZMB	0.55	C8_Tcyto_GNLY
0	1.93525	0.446	0.077	0	8	FCGR3A	0.369	C8_Tcyto_GNLY
0	1.77858	0.761	0.355	0	8	GZMH	0.406	C8_Tcyto_GNLY
0	1.51555	0.278	0.05	0	8	KLRF1	0.228	C8_Tcyto_GNLY
0	1.45133	0.685	0.303	0	8	KLRD1	0.382	C8_Tcyto_GNLY
0	1.39614	0.427	0.125	0	8	PLAC8	0.302	C8_Tcyto_GNLY
0	1.38396	0.948	0.702	0	8	NKG7	0.246	C8_Tcyto_GNLY
0	1.31112	0.349	0.055	0	8	C1orf21	0.294	C8_Tcyto_GNLY
0	1.21011	0.123	0.012	0	8	PTGDS	0.111	C8_Tcyto_GNLY
0	1.11216	0.256	0.008	0	8	CX3CR1	0.248	C8_Tcyto_GNLY
9.71992e-295	1.53256	0.676	0.396	3.86231e-290	8	PRF1	0.28	C8_Tcyto_GNLY
6.04505e-267	1.57156	0.408	0.142	2.40206e-262	8	TYROBP	0.266	C8_Tcyto_GNLY
1.23065e-229	1.25988	0.416	0.163	4.89009e-225	8	PLEK	0.253	C8_Tcyto_GNLY
8.87968e-206	1.36155	0.406	0.169	3.52843e-201	8	SPON2	0.237	C8_Tcyto_GNLY
1.32141e-159	1.04717	0.281	0.096	5.25076e-155	8	TRDC	0.185	C8_Tcyto_GNLY
3.11684e-148	1.135	0.466	0.264	1.23851e-143	8	EFHD2	0.202	C8_Tcyto_GNLY
1.05511e-133	1.16366	0.493	0.267	4.19259e-129	8	KLF2	0.226	C8_Tcyto_GNLY
2.93053e-60	1.22812	0.36	0.219	1.16447e-55	8	HSPA6	0.141	C8_Tcyto_GNLY
0	2.79182	0.922	0.128	0	9	TYROBP	0.794	C9_Tcyto_FCER1G
0	2.64935	0.771	0.062	0	9	FCER1G	0.709	C9_Tcyto_FCER1G
0	2.48882	0.673	0.039	0	9	KLRF1	0.634	C9_Tcyto_FCER1G
0	2.07214	0.714	0.25	0	9	CCL3	0.464	C9_Tcyto_FCER1G
0	2.0435	0.668	0.11	0	9	TXK	0.558	C9_Tcyto_FCER1G
0	1.9834	0.744	0.083	0	9	TRDC	0.661	C9_Tcyto_FCER1G
0	1.89234	0.511	0.073	0	9	KLRC1	0.438	C9_Tcyto_FCER1G
0	1.81117	0.415	0.012	0	9	LDB2	0.403	C9_Tcyto_FCER1G
0	1.78083	0.608	0.143	0	9	XCL1	0.465	C9_Tcyto_FCER1G
0	1.74859	0.705	0.215	0	9	IL2RB	0.49	C9_Tcyto_FCER1G
0	1.70818	0.538	0.104	0	9	CD160	0.434	C9_Tcyto_FCER1G
0	1.69512	0.659	0.279	0	9	AOAH	0.38	C9_Tcyto_FCER1G
0	1.66084	0.821	0.479	0	9	CD247	0.342	C9_Tcyto_FCER1G
0	1.63018	0.733	0.266	0	9	XCL2	0.467	C9_Tcyto_FCER1G
0	1.61857	0.578	0.164	0	9	MCTP2	0.414	C9_Tcyto_FCER1G
0	1.55129	0.483	0.046	0	9	NCAM1	0.437	C9_Tcyto_FCER1G
0	1.54571	0.885	0.299	0	9	KLRD1	0.586	C9_Tcyto_FCER1G
0	1.44375	0.385	0.091	0	9	ADAMTS17	0.294	C9_Tcyto_FCER1G
0	1.43449	0.543	0.123	0	9	CEBPD	0.42	C9_Tcyto_FCER1G
1.72532e-202	2.4458	0.35	0.116	6.85573e-198	9	GNLY	0.234	C9_Tcyto_FCER1G
0	2.64934	0.442	0.106	0	10	CXCL13	0.336	C10_CXCL13_CD8T
0	2.46734	0.496	0.022	0	10	TSHZ2	0.474	C10_CXCL13_CD8T
0	2.35019	0.498	0.033	0	10	ICA1	0.465	C10_CXCL13_CD8T
0	2.10708	0.679	0.227	0	10	LDLRAD4	0.452	C10_CXCL13_CD8T
0	2.03308	0.389	0.048	0	10	PDE7B	0.341	C10_CXCL13_CD8T
0	1.98474	0.688	0.228	0	10	PHACTR2	0.46	C10_CXCL13_CD8T
0	1.88612	0.52	0.158	0	10	AGFG1	0.362	C10_CXCL13_CD8T
0	1.81459	0.512	0.061	0	10	TNFRSF4	0.451	C10_CXCL13_CD8T
0	1.76364	0.564	0.138	0	10	PELI1	0.426	C10_CXCL13_CD8T
0	1.73089	0.694	0.255	0	10	IL6ST	0.439	C10_CXCL13_CD8T
0	1.71252	0.691	0.27	0	10	FOXO1	0.421	C10_CXCL13_CD8T
0	1.68494	0.262	0.006	0	10	LHFPL6	0.256	C10_CXCL13_CD8T
0	1.67901	0.23	0.015	0	10	PTPN13	0.215	C10_CXCL13_CD8T
0	1.62324	0.297	0.044	0	10	NMB	0.253	C10_CXCL13_CD8T
0	1.6027	0.588	0.173	0	10	SNX9	0.415	C10_CXCL13_CD8T
1.46898e-290	1.8871	0.669	0.308	5.83715e-286	10	ELMO1	0.361	C10_CXCL13_CD8T
4.30189e-274	1.61255	0.485	0.154	1.7094e-269	10	THADA	0.331	C10_CXCL13_CD8T
1.66361e-251	1.85208	0.74	0.417	6.61051e-247	10	FKBP5	0.323	C10_CXCL13_CD8T
6.05343e-251	1.69207	0.269	0.054	2.40539e-246	10	AL136456.1	0.215	C10_CXCL13_CD8T
4.86412e-209	1.60919	0.298	0.075	1.93281e-204	10	LINC02694	0.223	C10_CXCL13_CD8T
0	2.53588	0.77	0.089	0	12	LINC02446	0.681	C12_Teff_KLRC3
0	2.51887	0.62	0.117	0	12	GNLY	0.503	C12_Teff_KLRC3
0	2.00481	0.585	0.082	0	12	KLRC2	0.503	C12_Teff_KLRC3
0	1.84028	0.699	0.073	0	12	KLRC3	0.626	C12_Teff_KLRC3
0	1.80005	0.577	0.053	0	12	NCAM1	0.524	C12_Teff_KLRC3
0	1.59996	0.717	0.126	0	12	IKZF2	0.591	C12_Teff_KLRC3
0	1.57261	0.648	0.121	0	12	TXK	0.527	C12_Teff_KLRC3
0	1.4988	0.58	0.069	0	12	ZNF683	0.511	C12_Teff_KLRC3
0	1.38502	0.435	0.022	0	12	DOCK5	0.413	C12_Teff_KLRC3
4.6619e-290	1.38381	0.71	0.151	1.85245e-285	12	XCL1	0.559	C12_Teff_KLRC3
3.52111e-282	1.80897	0.891	0.285	1.39915e-277	12	AOAH	0.606	C12_Teff_KLRC3
3.19371e-274	1.65525	0.836	0.255	1.26905e-269	12	CASK	0.581	C12_Teff_KLRC3
1.15812e-233	1.41474	0.915	0.31	4.6019e-229	12	KLRD1	0.605	C12_Teff_KLRC3
4.7137e-221	1.33735	0.77	0.223	1.87304e-216	12	NCALD	0.547	C12_Teff_KLRC3
1.21699e-219	1.32185	0.694	0.194	4.83584e-215	12	RIN3	0.5	C12_Teff_KLRC3
2.04742e-210	1.55139	0.979	0.528	8.13562e-206	12	PARP8	0.451	C12_Teff_KLRC3
1.44357e-207	1.33984	0.915	0.355	5.73617e-203	12	KLRK1	0.56	C12_Teff_KLRC3
6.44242e-198	1.42976	0.94	0.407	2.55996e-193	12	PITPNC1	0.533	C12_Teff_KLRC3
1.63118e-180	1.37389	0.853	0.333	6.48167e-176	12	SSH2	0.52	C12_Teff_KLRC3
6.2269e-93	1.36699	0.352	0.099	2.47432e-88	12	TRDC	0.253	C12_Teff_KLRC3

## Sheet: TableS5_integrated_CD4+T_DEG
p_val	avg_log2FC	pct.1	pct.2	p_val_adj	cluster	gene	celltype
0	1.15611	0.816	0.53	0	0	ANXA1	CD4_Tcm
0	1.15458	0.344	0.152	0	0	GNB2L1	CD4_Tcm
0	1.09674	0.401	0.231	0	0	NR4A1	CD4_Tcm
0	1.06081	0.31	0.141	0	0	AREG	CD4_Tcm
0	1.05439	0.319	0.15	0	0	CCR7	CD4_Tcm
0	1.05027	0.453	0.281	0	0	LMNA	CD4_Tcm
0	1.02324	0.649	0.454	0	0	FOSB	CD4_Tcm
0	1.01137	0.519	0.354	0	0	GPR183	CD4_Tcm
0	0.971965	0.908	0.824	0	0	RPL31	CD4_Tcm
0	0.968724	0.733	0.679	0	0	RPS17	CD4_Tcm
0	0.939635	0.292	0.146	0	0	EGR1	CD4_Tcm
0	0.934514	0.835	0.729	0	0	ZFP36	CD4_Tcm
0	0.931566	0.469	0.31	0	0	GADD45B	CD4_Tcm
0	0.89132	0.841	0.684	0	0	FOS	CD4_Tcm
0	0.882011	0.831	0.791	0	0	JUNB	CD4_Tcm
0	0.879961	0.812	0.752	0	0	RPS20	CD4_Tcm
0	0.847302	0.288	0.134	0	0	ATP5L	CD4_Tcm
0	0.84255	0.561	0.461	0	0	RGCC	CD4_Tcm
0	0.833646	0.739	0.689	0	0	JUN	CD4_Tcm
0	0.821742	0.453	0.283	0	0	MYADM	CD4_Tcm
0	2.17603	0.776	0.17	0	1	TIGIT	CD4_Treg
0	2.11595	0.625	0.151	0	1	TNFRSF18	CD4_Treg
0	2.10849	0.566	0.038	0	1	FOXP3	CD4_Treg
0	2.05573	0.574	0.08	0	1	IKZF2	CD4_Treg
0	2.00531	0.686	0.152	0	1	CTLA4	CD4_Treg
0	1.95492	0.624	0.214	0	1	TNFRSF4	CD4_Treg
0	1.93015	0.766	0.388	0	1	CTSC	CD4_Treg
0	1.86226	0.8	0.357	0	1	CARD16	CD4_Treg
0	1.79721	0.474	0.056	0	1	LAIR2	CD4_Treg
0	1.78665	0.788	0.333	0	1	BATF	CD4_Treg
0	1.77598	0.648	0.172	0	1	TBC1D4	CD4_Treg
0	1.75175	0.343	0.136	0	1	AL136456.1	CD4_Treg
0	1.71629	0.463	0.069	0	1	RTKN2	CD4_Treg
0	1.66214	0.434	0.092	0	1	IL2RA	CD4_Treg
0	1.59759	0.362	0.131	0	1	LINC02694	CD4_Treg
0	1.55171	0.718	0.297	0	1	CD27	CD4_Treg
0	1.51465	0.391	0.041	0	1	TNFRSF9	CD4_Treg
0	1.42271	0.513	0.128	0	1	STAM	CD4_Treg
0	1.40254	0.55	0.253	0	1	PMAIP1	CD4_Treg
0	1.4014	0.401	0.148	0	1	VAV3	CD4_Treg
0	1.88684	0.72	0.147	0	2	ANK3	CD4_THEMIS
0	1.72348	0.839	0.261	0	2	THEMIS	CD4_THEMIS
0	1.71628	0.936	0.472	0	2	PARP8	CD4_THEMIS
0	1.70429	0.887	0.369	0	2	INPP4B	CD4_THEMIS
0	1.70046	0.979	0.552	0	2	ARHGAP15	CD4_THEMIS
0	1.68409	0.827	0.314	0	2	CDC14A	CD4_THEMIS
0	1.66021	0.727	0.169	0	2	MGAT5	CD4_THEMIS
0	1.65242	0.87	0.44	0	2	FKBP5	CD4_THEMIS
0	1.59578	0.871	0.343	0	2	PITPNC1	CD4_THEMIS
0	1.48384	0.745	0.305	0	2	PDE3B	CD4_THEMIS
0	1.43597	0.833	0.311	0	2	SSH2	CD4_THEMIS
0	1.41251	0.472	0.096	0	2	PLCB1	CD4_THEMIS
0	1.41159	0.782	0.292	0	2	RBMS1	CD4_THEMIS
0	1.39951	0.817	0.42	0	2	BCL2	CD4_THEMIS
0	1.39921	0.835	0.343	0	2	ATXN1	CD4_THEMIS
0	1.3893	0.575	0.146	0	2	PRKCA	CD4_THEMIS
0	1.36074	0.793	0.264	0	2	PCNX1	CD4_THEMIS
0	1.35614	0.659	0.174	0	2	AKT3	CD4_THEMIS
0	1.34548	0.845	0.368	0	2	RIPOR2	CD4_THEMIS
0	1.34394	0.934	0.542	0	2	CELF2	CD4_THEMIS
0	2.33911	0.713	0.178	0	3	NKG7	CD4_CTL
0	2.18106	0.609	0.23	0	3	CCL4	CD4_CTL
0	1.76764	0.895	0.428	0	3	CCL5	CD4_CTL
0	1.58808	0.306	0.044	0	3	KLRD1	CD4_CTL
0	1.57035	0.396	0.098	0	3	GZMH	CD4_CTL
0	1.53806	0.425	0.075	0	3	CD8A	CD4_CTL
0	1.31067	0.486	0.145	0	3	CTSW	CD4_CTL
0	1.23495	0.333	0.066	0	3	CD8B	CD4_CTL
0	1.22194	0.347	0.084	0	3	TRGC2	CD4_CTL
0	1.16143	0.601	0.266	0	3	GZMK	CD4_CTL
0	1.11792	0.687	0.318	0	3	GZMA	CD4_CTL
0	1.09534	0.44	0.18	0	3	PRF1	CD4_CTL
0	1.0123	0.309	0.091	0	3	ZEB2	CD4_CTL
0	0.972368	0.724	0.423	0	3	CST7	CD4_CTL
0	0.958537	0.272	0.057	0	3	KLRK1	CD4_CTL
0	0.818166	0.376	0.152	0	3	HOPX	CD4_CTL
0	0.754553	0.444	0.222	0	3	LYAR	CD4_CTL
0	0.709658	0.349	0.173	0	3	LINC01871	CD4_CTL
1.06832e-261	0.82421	0.567	0.416	4.24506e-257	3	KLRB1	CD4_CTL
9.61021e-230	0.898061	0.399	0.263	3.81871e-225	3	CMC1	CD4_CTL
0	4.47572	0.418	0.011	0	4	CXCL13	CD4_Tfh
0	1.50685	0.271	0.042	0	4	NMB	CD4_Tfh
0	1.41752	0.49	0.118	0	4	PDCD1	CD4_Tfh
0	1.32632	0.451	0.12	0	4	FABP5	CD4_Tfh
0	1.27957	0.577	0.21	0	4	DUSP4	CD4_Tfh
0	1.19597	0.608	0.238	0	4	TOX	CD4_Tfh
0	1.13272	0.282	0.016	0	4	DRAIC	CD4_Tfh
0	1.12048	0.824	0.549	0	4	ITM2A	CD4_Tfh
0	1.11175	0.269	0.017	0	4	CD200	CD4_Tfh
0	0.995476	0.358	0.072	0	4	TOX2	CD4_Tfh
0	0.984407	0.648	0.244	0	4	CTLA4	CD4_Tfh
0	0.976317	0.386	0.114	0	4	ICA1	CD4_Tfh
0	0.943563	0.561	0.264	0	4	LYST	CD4_Tfh
8.66674e-296	0.98073	0.736	0.472	3.44382e-291	4	NR3C1	CD4_Tfh
3.70462e-270	0.92613	0.741	0.53	1.47207e-265	4	COTL1	CD4_Tfh
6.06732e-258	1.19671	0.295	0.103	2.41091e-253	4	LAG3	CD4_Tfh
1.7976e-240	0.916023	0.33	0.126	7.14296e-236	4	MIR155HG	CD4_Tfh
1.27501e-227	0.917994	0.876	0.721	5.06638e-223	4	CD74	CD4_Tfh
1.14852e-190	0.986179	0.599	0.375	4.56377e-186	4	MT-ATP8	CD4_Tfh
1.59944e-104	1.05686	0.436	0.28	6.35555e-100	4	CCL4	CD4_Tfh
0	2.35305	0.686	0.172	0	5	AL136456.1	CD4T_Exhausted
0	2.10337	0.866	0.174	0	5	IKZF2	CD4T_Exhausted
0	1.85044	0.658	0.136	0	5	PLCL1	CD4T_Exhausted
0	1.75804	0.7	0.194	0	5	VAV3	CD4T_Exhausted
0	1.50437	0.669	0.145	0	5	RTKN2	CD4T_Exhausted
5.97672e-301	1.64632	0.756	0.249	2.37491e-296	5	TOX	CD4T_Exhausted
1.22731e-291	1.53365	0.966	0.597	4.87684e-287	5	SKAP1	CD4T_Exhausted
1.6424e-286	1.5076	0.67	0.205	6.52623e-282	5	GPHN	CD4T_Exhausted
7.24662e-263	1.47695	0.805	0.322	2.87952e-258	5	GLCCI1	CD4T_Exhausted
3.78036e-256	1.39655	0.847	0.382	1.50217e-251	5	CASK	CD4T_Exhausted
1.74249e-251	1.4159	0.757	0.276	6.92398e-247	5	PELI1	CD4T_Exhausted
2.56318e-247	1.4048	0.828	0.367	1.0185e-242	5	PACS1	CD4T_Exhausted
5.59414e-246	1.49877	0.871	0.441	2.22289e-241	5	CHST11	CD4T_Exhausted
1.0067e-243	1.56823	0.76	0.313	4.00023e-239	5	NIBAN1	CD4T_Exhausted
9.36689e-232	1.48968	0.817	0.364	3.72203e-227	5	LDLRAD4	CD4T_Exhausted
2.09798e-231	1.52794	0.84	0.376	8.33654e-227	5	PDE3B	CD4T_Exhausted
4.1255e-230	1.45254	0.835	0.394	1.63931e-225	5	PHACTR2	CD4T_Exhausted
3.93292e-224	1.74479	0.567	0.174	1.56279e-219	5	LINC02694	CD4T_Exhausted
1.10392e-206	1.36266	0.73	0.308	4.38652e-202	5	PTPRJ	CD4T_Exhausted
2.51383e-173	1.55854	0.315	0.07	9.98895e-169	5	DLGAP1	CD4T_Exhausted
0	2.93314	0.802	0.127	0	6	IGHG1	CD4_Ig
0	2.91391	0.648	0.021	0	6	IGLV5-45	CD4_Ig
0	2.87166	0.439	0.014	0	6	IGHV3-30	CD4_Ig
0	2.79412	0.756	0.032	0	6	IGLV1-44	CD4_Ig
0	2.77265	0.687	0.035	0	6	IGKV4-1	CD4_Ig
0	2.54835	0.603	0.03	0	6	IGHV1-69D	CD4_Ig
0	2.42661	0.944	0.38	0	6	MT-ATP8	CD4_Ig
0	2.3165	0.811	0.197	0	6	FP671120.4	CD4_Ig
0	2.29264	0.282	0.011	0	6	IGLV2-14	CD4_Ig
0	2.22057	0.966	0.259	0	6	FP236383.3	CD4_Ig
0	2.13315	0.48	0.013	0	6	IGLV3-25	CD4_Ig
0	2.11925	0.402	0.014	0	6	IGHV1-2	CD4_Ig
0	1.95425	0.436	0.038	0	6	IGKV3-20	CD4_Ig
0	1.86759	0.308	0.01	0	6	IGHV3-11	CD4_Ig
0	1.84663	0.425	0.015	0	6	IGLV2-11	CD4_Ig
0	1.81228	0.36	0.012	0	6	IGHV3-48	CD4_Ig
0	1.80161	0.408	0.013	0	6	IGHV4-39	CD4_Ig
0	1.74529	0.321	0.01	0	6	IGLV3-1	CD4_Ig
0	1.67605	0.413	0.019	0	6	IGHV3-23	CD4_Ig
2.83018e-233	1.6683	0.736	0.269	1.1246e-228	6	APOO	CD4_Ig
0	2.1216	0.561	0.026	0	7	LINC02446	CD4_Tn
0	2.00947	0.821	0.099	0	7	CD8B	CD4_Tn
0	1.60642	0.664	0.14	0	7	NELL2	CD4_Tn
0	1.3048	0.548	0.085	0	7	KLRK1	CD4_Tn
0	1.18957	0.664	0.123	0	7	CD8A	CD4_Tn
0	1.15681	0.385	0.041	0	7	YBX3	CD4_Tn
0	0.968989	0.378	0.041	0	7	ACTN1	CD4_Tn
7.07492e-245	0.918213	0.387	0.061	2.81129e-240	7	AIF1	CD4_Tn
1.98052e-217	1.22979	0.719	0.205	7.86979e-213	7	CCR7	CD4_Tn
4.94392e-203	1.26627	0.709	0.216	1.96451e-198	7	SELL	CD4_Tn
9.28139e-195	1.37528	0.747	0.268	3.68805e-190	7	LEF1	CD4_Tn
7.81489e-189	1.44549	0.585	0.164	3.10533e-184	7	TXK	CD4_Tn
5.52352e-184	1.12974	0.445	0.101	2.19483e-179	7	APBA2	CD4_Tn
1.48435e-171	1.5627	0.652	0.224	5.89822e-167	7	BACH2	CD4_Tn
1.65792e-169	1.38154	0.76	0.305	6.58793e-165	7	CD55	CD4_Tn
1.17952e-120	0.925945	0.499	0.162	4.68695e-116	7	NUCB2	CD4_Tn
2.48673e-98	1.09163	0.547	0.219	9.88125e-94	7	PRKCA	CD4_Tn
1.29974e-74	0.998575	0.75	0.479	5.16463e-70	7	NDFIP1	CD4_Tn
4.78978e-70	1.12256	0.694	0.38	1.90327e-65	7	PDE3B	CD4_Tn
5.19635e-51	0.96001	0.611	0.356	2.06482e-46	7	MAML2	CD4_Tn
0	2.63842	0.754	0.14	0	8	MX1	CD4_IFIT3
0	2.3518	0.595	0.018	0	8	IFIT3	CD4_IFIT3
0	2.23335	0.716	0.106	0	8	IFI44L	CD4_IFIT3
0	2.1682	0.575	0.014	0	8	IFIT1	CD4_IFIT3
0	1.92743	0.359	0.024	0	8	IFIT2	CD4_IFIT3
0	1.90652	0.506	0.025	0	8	RSAD2	CD4_IFIT3
1.07483e-276	2.69847	0.851	0.223	4.27094e-272	8	IFI6	CD4_IFIT3
6.68306e-269	2.06296	0.587	0.095	2.65558e-264	8	OAS1	CD4_IFIT3
2.5049e-192	2.85778	0.909	0.419	9.95348e-188	8	ISG15	CD4_IFIT3
7.1993e-165	1.68713	0.539	0.119	2.86071e-160	8	OASL	CD4_IFIT3
6.98157e-140	1.65724	0.537	0.137	2.7742e-135	8	MX2	CD4_IFIT3
7.88375e-132	1.70883	0.891	0.555	3.13269e-127	8	LY6E	CD4_IFIT3
2.27363e-127	1.63438	0.559	0.16	9.0345e-123	8	SAMD9L	CD4_IFIT3
3.74726e-126	1.69301	0.828	0.401	1.48901e-121	8	STAT1	CD4_IFIT3
3.04965e-121	1.5064	0.587	0.182	1.21181e-116	8	EIF2AK2	CD4_IFIT3
7.46476e-120	1.49132	0.552	0.16	2.9662e-115	8	IRF7	CD4_IFIT3
2.22591e-118	1.45775	0.532	0.15	8.84487e-114	8	IFI35	CD4_IFIT3
6.74597e-98	1.51888	0.914	0.692	2.68058e-93	8	ISG20	CD4_IFIT3
8.34752e-96	1.68419	0.704	0.322	3.31697e-91	8	EPSTI1	CD4_IFIT3
2.56567e-41	1.84684	0.699	0.513	1.0195e-36	8	IFITM1	CD4_IFIT3
2.37892e-178	2.2538	0.947	0.272	9.45288e-174	9	APOO	CD4_APOO
9.6904e-159	2.57095	0.992	0.384	3.85058e-154	9	MT-ATP8	CD4_APOO
4.30275e-122	1.41562	0.923	0.242	1.70974e-117	9	PTPRCAP	CD4_APOO
3.8838e-120	1.64464	0.927	0.333	1.54327e-115	9	RBFOX2	CD4_APOO
2.36938e-115	1.00549	1	0.265	9.41496e-111	9	FP236383.3	CD4_APOO
2.31102e-89	1.28028	0.626	0.166	9.18308e-85	9	AC138123.1	CD4_APOO
7.4769e-60	1.15898	0.943	0.567	2.97102e-55	9	MT-ND4L	CD4_APOO
1.4127e-59	1.00284	0.634	0.202	5.61349e-55	9	FP671120.4	CD4_APOO
9.14987e-58	1.08091	0.927	0.513	3.63579e-53	9	IFITM1	CD4_APOO
2.89973e-39	1.4834	0.837	0.548	1.15224e-34	9	IER2	CD4_APOO
8.53432e-35	1.16087	0.963	0.805	3.3912e-30	9	JUNB	CD4_APOO
1.74977e-34	1.01371	0.602	0.295	6.95287e-30	9	FCMR	CD4_APOO
2.88085e-31	1.13841	0.907	0.706	1.14473e-26	9	JUN	CD4_APOO
3.25531e-29	1.43957	0.902	0.736	1.29353e-24	9	DUSP1	CD4_APOO
8.06112e-27	1.42666	0.577	0.291	3.20317e-22	9	NR4A1	CD4_APOO
1.11293e-26	1.38924	0.455	0.204	4.42235e-22	9	TNF	CD4_APOO
2.5701e-25	1.79712	0.435	0.197	1.02125e-20	9	EGR1	CD4_APOO
3.85268e-21	1.31118	0.829	0.74	1.5309e-16	9	FOS	CD4_APOO
3.49608e-19	1.42629	0.691	0.489	1.3892e-14	9	BTG2	CD4_APOO
3.92137e-15	0.97502	0.553	0.344	1.5582e-10	9	CITED2	CD4_APOO

## Sheet: TableS6_bulkRNA-seq data source
cohort	website
TCGA-LIHC	https://www.cancer.gov/ccg/research/genome-sequencing/tcga
ICGC-LINC-JP	https://dcc.icgc.org/
GSE14520	https://www.ncbi.nlm.nih.gov/geo/query/acc.cgi?acc=GSE14520

## Sheet: TableS7_CD8 celltype geneset
Tcm-source:PMID: 29211713,others-source:PMID: 34914499
terminal_Tex	Tn	early_Tem	GZMK_Tem	Trm	T_isg	Temra	Tcm	Tm
CXCL13	CCR7	GZMK	GZMK	CAPG	IFIT1	FGFBP2	ACSS1	IL7R
TNFRSF9	LEF1	DUSP2	CD74	TMSB4X	RSAD2	FCGR3A	AFF3	ZFP36L2
LAYN	SELL	CMC1	HLA-DRB1	ZNF683	IFIT3	CX3CR1	APOBEC2	CXCR4
ENTPD1	MAL	CST7	HLA-DRA	S100A4	IFI44L	S1PR5	ARHGAP26	ZFP36
HAVCR2	IL7R	CXCR4	HLA-DPA1	LGALS3	MX1	PRSS23	ARHGEF18	BTG1
CTLA4	RPL32	DKK3	COTL1	ACTB	IFI6	GNLY	ARMC7	ANXA1
KRT86	RPL13	SH2D1A	HLA-DPB1	SH3BGRL3	OAS1	GZMH	AS3MT	LMNA
TNFRSF18	EEF1A1	CD74	HLA-DQA1	CD52	CMPK2	NKG7	AVEN	CD55
GEM	TCF7	ENC1	GZMA	LGALS1	ISG15	KLRD1	B3GNT5	TSC22D3
TIGIT	RPL34	TRAT1	HLA-DQB1	HOPX	OAS3	FGR	BIN2	TNFAIP3
DUSP4	LTB	DTHD1	HLA-DRB5	CKLF	IFIT2	PLEK	CAR5B	FTH1
PHLDA1	ACTN1	PIK3R1	CCL5	ITGA1	HERC5	C1orf21	CDC14B	RGCC
VCAM1	RPS12	EOMES	ITM2C	LDLRAD4	USP18	GZMB	CMAH	GPR183
SNX9	RPS3A	CRTAM	CST7	ALOX5AP	MX2	SPON2	D1ERTD622E	FOSB
MYO7A	RPS6	CXCR5	APOBEC3G	VIM	IFI44	KLRF1	DAPL1	MYADM
MYO1E	RPL11	TC2N	GZMH	GAPDH	LAMP3	PRF1	DENND2D	PABPC1
KIR2DL4	RPS13	TUBA4A	NKG7	CXCR6	XAF1	PLAC8	DGKA	YPEL5
AFAP1L2	RPS8	MALAT1	SH2D1A	CD63	EPSTI1	ITGAM	DNAHC8	FOS
RBPJ	TRABD2A	RPS27	HLA-A	KLRC1	EIF2AK2	EFHD2	DOCK5	JUNB
TNS3	RPS18	KLRG1	DUSP4	S100A6	PLSCR1	LILRB1	DUSP7	FAM177A1
ETV1	RPL19	CD28	HLA-DMA	PGK1	STAT1	FCRL6	EHD3	PDE4B
PDLIM4	RPS23	CCR4	TMSB4X	ITGAE	LY6E	RAP1GAP2	ELOVL7	PTGER4
PDCD1	RPS14	CLDND1	RARRES3	CD7	LGALS9	KLRG1	EOMES	LEPROTL1
HMOX1	RPL10	GPR183	TRAT1	CLIC1	SAMD9L	TTC38	F2RL2	VIM
CD82	RPL3	CD44	IL32	IL32	IFI35	ASCL2	FAM49A	SLC2A3
AKAP5	TPT1	BTG1	CD27	S100A11	IRF7	TGFBR3	FAM53B	PFKFB3
TOX	RPL30	YPEL5	CCR5	SAMSN1	ISG20	FLNA	FAM65B	EIF1
GAPDH	RPS5	SRGN	CORO1A	ANXA2	OAS2	LAIR2	FGF13	CDKN1A
TNFSF4	RPS4X	FYN	EOMES	CD2	PARP9	S1PR1	FLNA	EML4
NDFIP2	RPLP2	HLA-DPB1	ITM2A	GZMB	GBP1	PXN	GAB3	PERP
LAG3	RPL18A	TMEM2	GYG1	COTL1	IFITM1	VCL	GM11435	TPT1
FAM3C	RPS27A	RPL28	CCL4	MYL6	TRIM22	PLEKHG3	GRAMD4	PER1
ZBED2	RPL39	DNAJB1	DUSP2	TPM4	OASL	KLF2	GZMM	BTG2
GOLIM4	RPL5	ITM2C	HLA-DMB	CFL1	SAMD9	OSBPL5	HAAO	AREG
MIR155HG	RPS28	EPHA4	CLIC1	XCL1	BST2	CST7	ICAM2	MALAT1
MS4A6A	EEF1B2	TNFSF9	CNN2	PFN1	IFIH1	ITGB2	IL17RA	NR4A2
SIRPG	RPS3	MS4A1	PFN1	ARHGDIB	UBE2L6	KLF3	IL18RAP	FOSL2
ACP5	RPL22	CCL4	PSMB9	CTSD	DDX60	ZEB2	KBTBD11	RORA
RGS1	RPL18	GZMM	LCP1	LSP1	LAP3	PROK2	KCNJ8	RPS27
RGS2	RPL9	HLA-DPA1	SUB1	FKBP1A	DDX60L	FCGR3B	KLF2	CSRNP1
CD200	NELL2	LYST	LYST	PFKFB3	DDX58	MYOM2	KLHDC1	CD44
CD27	NOSIP	HLA-DRB1	CXCR3	CCL5	HELZ2	ADRB2	KLRB1C	PARP8
PDE7B	RPL8	RPS15A	ITGB2	GPR25	CD38	C12orf75	KLRG1	ARL4A
LMCD1	RPL37	AOAH	APOBEC3H	ADAM19	PARP14	PTGDS	LAIR1	FAM46C
FKBP1A	KLF2	EIF1	CLEC2B	CRIP1	HERC6	CTSW	LFNG	ZNF331
GZMB	PABPC1	FCRL3	GLIPR2	ACTG1	PNPT1	EMP3	LIMD1	GLIPR1
AHI1	LDLRAP1	SRSF7	APOBEC3C	ANXA1	STAT2	TM4SF19	LPIN1	KLF6
TBC1D4	RPS25	RPS29	ATP5E	CTSA	HSH2D	BIN2	LY9	DUSP1
SNAP47	RPL36	RNF19A	F2R	CORO1A	RTP4	HLA-C	MBOAT1	RPS3
SRGAP3	RPL14	HLA-A	RGS1	RAC2	MT2A	S100A4	MS4A4C	SKIL

## Sheet: TableS8_CD4 celltype geneset
source-PMID:37248301
Tcm	Treg	Tn	Tfh	CTL	Tf17
ANXA1	FOXP3	NBEAL1	CXCL13	GZMA	GNLY
LMNA	IL2RA	CCR7	NMB	CCL5	SLC1A4
VIM	TNFRSF4	GLTSCR2	PDCD1	CCL4	CTSH
KLRB1	TIGIT	TCF7	FABP5	GZMH	CXCR6
IL7R	CARD16	GNB2L1	ITM2A	NKG7	LGALS3
ZFP36	TNFRSF18	SELL	LAG3	HOPX	PLIN2
ZFP36L2	BATF	C6orf48	CD200	GZMB	JAML
GPR183	CTLA4	TMEM66	TOX2	LGALS1	KLRB1
CXCR4	RTKN2	EEF1B2	GNG4	ALOX5AP	IL17F
RGCC	IL32	LEF1	TIGIT	GZMK	IL17A
FTH1	PMAIP1	TOMM7	NR3C1	CXCR6	HSP90AA1
MYADM	SAT1	EEF1G	SH2D1A	CST7	BHLHE40
FOS	CTSC	EIF3E	SMCO4	HLA-DRB1	CCL20
AHNAK	TNFRSF9	GIMAP1	CHI3L2	HLA-DRB5	HSPA8
PTGER4	TBC1D4	NOSIP	TOX	GLUL	ALOX5AP
JUND	MAGEH1	UBA52	ICA1	RBPJ	SPOCK2
TNFAIP3	IKZF2	FAM65B	CAV1	HLA-DPA1	S100A4
KLF2	TNFRSF1B		PTPN13	XCL1	RBPJ
GPR171	LAYN		PTPRCAP	ATP5F1E	PKIG
S100A10	CD74		SRGN	HLA-DPB1	PHLDA1
MCL1	HTATIP2		DUSP4	GNLY	GAPDH
LYAR	CD27		PPP1CC	APOBEC3G	RORA
S100A11	GBP5		PDE7B	CD99	CCR6
TTC19	GK		CORO1B	S100A4	MSC
CD69	CD7		AHI1	HLA-DRA	FURIN
ADGRE5	IL2RB		H2AFZ	SH3BGRL3	LPXN
FKBP11	STAM		TNFRSF4	ANXA2	CCL4
PIK3R1	LINC00152		C9orf16	CLU	PDCD4
CD55	DNPH1		LAT	S100A6	CLDND1
TSC22D3	IL1R2		BTLA	PRF1	FKBP4
FAM177A1	DUSP4		CPM	C12orf75	LGALS1
AREG	GBP2		GK	LCP1	AHR
TOB1	HLA-DRB1		GAPDH	ITGB2	TNFRSF18
ARL4C	LAIR2		TNFRSF18	CXCR3	TANK
ANXA2	RGS1		NME1-NME2	ITGB1	CACYBP
FOSB	PIM2		GPX1	CYBA	ZEB2
KLF6	MIR4435-1HG		CXCR5	AHNAK	KIAA0319L
NR4A2	GLRX		PGAM1	COTL1	CAPG
TIMP1	HPGD		PKM	CLIC1	TIFA
TGFB1	HLA-A		RNF19A	CD63	NCDN
PTGER2	ICA1		ZBED2	CD52	SOX4
AQP3	ICOS		PASK	ID2	ANXA5
CRIP1	UGP2		THADA	S100A10	ADAM19
TAGLN2	ENTPD1		LIMS1	CTSW	DNAJA1
CRYBG1	GADD45A		IL6ST	S100A11	H2AFZ
CDKN1A	UCP2		RAB27A	EMB	ATP2B4
EZR	NAMPT		FKBP5	HMGB2	HSP90AB1
SLC2A3	IFI6		MAF	PARP8	LMO4
PLP2	CCR8		ATP5G3	ATP5MG	GNA15
GLIPR1	ARID5B		PFN1	ANXA1	SQSTM1

## Sheet: TableS9_TSTR_geneset
TSTR_geneset (source：PMID: 37248301)
HSPA6
HSPA1A
HSPA1B
DNAJB1
HSPH1
HSP90AA1
HSPE1
HSPB1
BAG3
HSPD1
DNAJA1
HSP90AB1
JUN
NR4A1
HSPA8
FOSB
FOS
DUSP1
DNAJB4
DNAJA4
CD3D
CD3E

[truncated: 2 more sheets: TableS10_T cell genesets, TableS11 celltype in patients]
